# Supplementary material for: The Association of a Lower Risk of Fibromyalgia with Human Papillomavirus Vaccination: A Retrospective Cohort Study from the TriNetX US Collaborative Network
Source: Vaccines (Basel). 2025 Feb 25;13(3):235. doi: 10.3390/vaccines13030235 (PMC11946275; doi:10.3390/vaccines13030235)
Supplement: Supplementary file 1 [file vaccines-13-00235-s001.zip]

Archive with 1 entries (1 files):
- vaccines-3434820-supplementary.pdf
